# Supplementary material for: The Relationship Between Eating Habits and Anthropometric Values in High School Adolescents
Source: Life (Basel). 2026 Apr 7;16(4):618. doi: 10.3390/life16040618 (PMC13117922; doi:10.3390/life16040618)
Supplement: Supplementary file 1 [file life-16-00618-s001.zip]

Archive with 1 entries (1 files):
- life-4201668-supplementary.pdf
